# Supplementary material for: Altered movement strategy during functional movement after an ACL injury, despite ACL reconstruction
Source: Front Sports Act Living. 2022 Oct 4;4:994139. doi: 10.3389/fspor.2022.994139 (PMC9576999; doi:10.3389/fspor.2022.994139)
Supplement: Supplementary file 3 [file Data_Sheet_2.xlsx]

## Sheet: Study sample
Patients with ACL injury										Healty controls
ID	Sex	Age (yr.)	Height (m)	Weight pre (kg)	Weight post (kg)	Time from injury to pre surgery test (months)	Time from surgery to post surgery test (months)	Reconstruction type		ID	Sex	Age (yr.)	Height (m)	Weight pre (kg)
1	F	31	1.61	66.4	67	30	11	Hamstring		1	F	22	1.79	67.3
2	F	18	1.772	75.2	76.5	1	13	Hamstring		2	F	41	1.68	59.2
3	F	23	1.77	80.3	71.8	4	12	Hamstring		3	F	18	1.63	51.2
4	M	24	1.845	74.6	76.9	3	12	Hamstring		4	F	17	1.76	58.4
5	M	24	1.8	72.6	71.7	12.5	10.5	BPTB		5	F	24	1.74	81
6	M	29	1.81	75.4	77.1	8	11	Hamstring		6	F	24	1.75	65.9
7	M	24	1.77	91.4	91.4	1	10	Achilles		7	M	35	1.78	75.4
8	M	23	1.865	80.3	83.7	101	10	Hamstring		8	M	28	1.8	77.8
9	M	41	1.895	76.4	79.8	4	11.5	Hamstring		9	M	26	1.83	96.7
10	M	28	1.77	70.4	72.5	4	11	BPTB		10	M	33	1.83	79.9
11	M	31	1.845	78.5	79.3	12	11	Hamstring		11	M	37	1.82	82.9
12	M	29	1.793	77.9	72.5	36	11	Hamstring		12	M	18	1.84	67.2
										13	M	26	1.88	87
										14	M	40	1.93	98.7
										15	M	28	1.75	95.1
	Hamstring = doubled hamstring autograft
	BPTB = bone-patella-bone autograft
	Achilles = Achilles tendon allograft

## Sheet: PROMS
Patients with ACL injury
ID	Tegner pre injury	Tegner pre surgery	Tegner post surgery	Lysholm pre surgery	Lysholm post surgery	IKDC pre surgery	IKDC post surgery
1			5		68	72.34	70.21
2	7	4	5	72	74	78.72	74.47
3		5	4	68	74	67.02	63.83
4	10	10	10	89	91	81.9	96.8
5	7	6	5	65	80	80.9	79.8
6	6	3	5	60	85	64.89	81.91
7	9	4	6	84	86	64.89	85.11
8	7	3	5	81	73	65.96	82.98
9	6	2	3	44	45	39.36	48.94
10	9	3	6	63	90	64.89	90.43
11	6	1	5	71	95	69.15	81.91
12	10	4	7	80	76	79.79	89.36
	For more details on the questionnaires and their interpretation please refer to the following studies:
	Lysholm J, Gillquist J. Evaluation of knee ligament surgery results with special emphasis on use of a scoring scale.Am J Sports Med. 1982; 10(3):150-4.
	Tegner Y, Lysolm J. Rating Systems in the Evaluation of Knee Ligament Injuries. Clinical Orthopedics and Related Research. 1985; Vol. 198: 43-49.
	Rossi, M. J., Lubowitz, J. H., Guttmann, D., and Anderson, A. F. (2002). Development and validation of the International Knee Documentation Committee Subjective Knee Form. Am. J. Sports Med. 30, 152.

## Sheet: Lunge time
Patients with ACL injury				Healty controls
ID	Time pre	Time post		ID	Time
1	1.96	1.49667		1	1.46333
2	2.11333	1.48333		2	1.12667
3	2.47667	1.49333		3	2.42
4	1.62333	1.65667		4	1.36
5	1.34333	1.33667		5	1.84
6	2.21333	1.44333		6	2.15
7	2.47333	1.28333		7	1.46
8	2.47667	2.01667		8	1.48333
9	2.50333	1.79333		9	1.50667
10	4.22333	2.64333		10	1.36667
11	1.44333	1.23333		11	1.46
12	2.57667	2.81667		12	1.70667
				13	1.34333
				14	2.90333
				15	1.87667
	The values are the mean time of the ground contact with the leading leg in the three forward lunges reported in seconds.

## Sheet: Muscle strength
Patients with ACL injury						Healty controls
ID	Knee extensor pre	Knee extensor post	Knee flexor pre	Knee flexor post		ID	Knee extensor	Knee flexor
1	2.40128	2.13603	1.56685	1.30611		1	1.93225	1.09596
2	1.98841	1.05818	0.943194	0.732967		2	2.25082	1.33531
3	1.25092	1.26958	0.916308			3	2.78131	0.89035
4	1.74248	1.42767	1.21372	1.03878		4	2.15179	0.767051
5	3.1917	1.55902	0.839993	1.70053		5	1.73528	1.42327
6	1.37105	1.15102	0.630234	0.454492		6	1.54888	1.40624
7	1.56225	1.15402	0.87819	0.81392		7	2.26355	1.38815
8	2.12295	1.61433	1.03881	0.756494		8	1.44722	1.3394
9	2.16268	1.30609	1.43958	0.82292		9	1.65305	0.678342
10	1.18485	1.2619	1.24079	1.03636		10	2.06626	1.34462
11	1.75897	1.09969	0.843393	0.536666		11	1.67453	0.772882
12	2.22076	1.36261	0.871469	0.73805		12	2.27356	1.42496
						13	2.2977	1.04711
						14	2.03626	1.09937
						15	1.54337	1.18582
	The values are peak torque measured during maximal voluntary isometric contractions reported as Nm/kg.

## Sheet: Movement quality, objective
Patients with ACL injury										Healty controls
ID	Knee "wobble" pre	Knee "wobble" post	Lower limb functional alignment pre	Lower limb functional alignment post	Pelvic drop pre	Pelvic drop post	Lateral hip movement pre	Lateral hip movement post		ID	Knee extensor	Lower limb functional alignment	Pelvic drop	Lateral hip movement
1	10	10.6667	0.0954526	0.13966	8.47686	14.3232	0.130209	0.117937		1	8.33333	0.101249	11.1642	0.0794991
2	19.3333	11.6667	-0.00377781	-0.00462623	5.56729	5.38865	0.0795882	0.0410027		2	12	0.0891519	1.1701	0.0656769
3	9.33333	7.66667	0.0555364	0.0541343	8.57226	8.86162	0.0904078	0.0694638		3	4.66667	0.2163	-0.884233	0.0779101
4	9.33333	5	0.112042	0.0757968	6.79834	5.48351	0.0779596	0.0712621		4	13	0.137468	3.86825	0.0729485
5	4.33333	4.33333	0.00443429	0.0228005	5.51958	6.83089	0.067345	0.0623812		5	11.6667	0.132632	4.79512	0.0827852
6	6.66667	5.66667	0.0718585	0.11401	3.71765	6.74146	0.101826	0.129984		6	6	0.101715	10.1474	0.122527
7	7.66667	6.33333	0.150108	0.200329	6.01046	12.3618	0.0791358	0.0621916		7	5.33333	0.0203931	5.42869	0.0747193
8	9.33333	7.33333	0.101362	0.0772781	8.05002	2.88431	0.0912232	0.0791763		8	8.66667	0.0673081	1.16562	0.0698161
9	9.33333	7.66667	0.0820342	0.0986357	4.98691	4.22224	0.103409	0.0681277		9	6.33333	0.150672	2.90787	0.0556958
10	9	7	0.150225	0.149832	11.1671	14.262	0.0996268	0.0913089		10	3.33333	0.0736291	1.12519	0.0683761
11	6.33333	5.33333	0.0401567	0.0870628	0.690605	5.03384	0.0556151	0.0427386		11	7.66667	0.0953564	7.15666	0.0839276
12	7	2	0.098196	0.00698729	2.68328	-1.19901	0.0949563	0.0756315		12	5.66667	0.105286	6.16072	0.0705236
										13	5.33333	0.0826733	12.2694	0.079501
										14	8.33333	0.0533614	5.95951	0.0746715
										15	8.66667	0.125159	5.38864	0.0827092
	The reported value is the average of the three trials and were calculated from the eccentric phase of the movement. Please refer to the main paper for details on calculation of the parameters.

## Sheet: Movement quality, subjective
Patients with ACL injury																	Healty controls
ID	Overall movement quality pre	Overall movement quality post	Rating of overall movement quality pre	Rating of overall movement quality post	Knee varus pre	Knee varus post	Knee valgus pre	Knee valgus post	Side-to-side knee movement pre	Side-to-side knee movement post	Pelvic drop pre	Pelvic drop post	Pelvic side movement pre	Pelvic side movement post			ID	Overall movement quality	Rating of overall movement quality	Knee varus	Knee valgus	Side-to-side knee movement	Pelvic drop	Pelvic side movement
1	1	1	2	2	0	0	0	0	1	1	1	1	1	1			1	1	2	0	1	0	0	0
2	1	0	1	4	0	0	1	0	0	1	0	0	0	0			2	0	3	0	1	0	0	1
3	1	1	1	1	0	0	0	0	1	1	1	1	0	0			3	1	2	0	0	1	0	1
4	0	0	4	3	1	0	0	1	0	0	0	0	0	0			4	1	2	0	0	1	1	0
5	1	1	1	1	0	0	0	0	0	0	0	0	1	1			5	0	3	1	0	0	0	1
6	1	1	2	1	0	0	0	1	1	1	0	0	1	1			6	0	4	0	0	1	0	0
7	0	0	4	4	0	1	0	0	1	0	0	0	0	0			7	1	2	0	0	1	0	1
8	1	0	2	3	0	0	1	1	1	0	0	1	1	0			8	0	3	0	0	1	1	0
9	1	1	2	2	0	0	1	0	1	1	0	0	1	0			9	0	3	0	0	1	0	0
10	0	0	4	3	0	1	0	0	1	0	0	1	0	0			10	0	3	0	0	0	0	1
11	0	0	4	4	0	0	0	0	1	1	0	1	0	0			11	0	4	0	0	1	1	0
12	0	1	3	2	0	0	1	0	0	0	1	1	0	1			12	0	3	0	1	0	0	0
																	13	1	2	0	1	1	0	0
																	14	1	1	0	0	1	0	1
																	15	0	4	0	0	1	0	0
	The clinician gave a single rating based on visual evaluation of the three trials.
	The overall movement quality was raited as good (0) or bad (1) with bad meaning that the movement quality raises concern regarding the potential increased risk of a knee injury.
	The rating of overall movement quality was subdivided into a four-level scale: good (4), fairly good (3), fairly bad (2), bad (1). Over quantities are rated as present (1) or not present (0).
	Please refer to the main paper for more details.

## Sheet: Joint kinematics
Patients with ACL injury									Healty controls
ID	Hip flexion pre	Hip flexion post	Knee flexion pre	Knee flexion post	Ankle flexion pre	Ankle flexion post			ID	Hip flexion	Knee flexion	Ankle flexion
1	94.8395	96.7621	105.565	105.022	31.1917	23.4679			1	112.42	112.157	25.7939
2	101.941	108.001	104.02	104.416	20.4629	16.6154			2	94.7081	105.981	32.644
3	110.987	101.389	97.8313	102.398	11.7953	19.3707			3	97.9466	99.9554	19.6101
4	106.543	106.106	111.596	121.851	28.3728	30.7125			4	116.121	109.105	20.1965
5	98.3768	113.93	95.8989	99.0515	13.8955	14.389			5	108.181	115.432	29.5871
6	110.18	96.7282	101.1	83.9692	19.4618	13.3189			6	91.5519	98.5502	15.3319
7	97.9026	101.482	111.858	105.39	31.5686	25.1509			7	98.1372	111.264	32.7292
8	106.969	116.819	122.673	119.796	34.4868	30.5704			8	98.3519	104.219	17.2731
9	94.6261	93.893	107.107	107.43	32.8846	23.6648			9	99.6214	117.647	26.3351
10	114.117	102.828	104.24	96.6919	12.3063	6.3909			10	101.206	117.82	31.1871
11	92.9236	90.4964	99.5421	103.488	14.3769	18.2528			11	117.232	125.239	31.0903
12	94.3698	108.133	116.946	124.644	33.3735	26.9589			12	97.7834	108.272	19.5165
									13	104.699	110.016	27.3039
									14	110.981	110.104	18.5117
									15	85.5819	108.234	26.2215
	The values are mean peak flexion angles of the three forward lunge trials.

## Sheet: Joint kinetics
Patients with ACL injury																				Healty controls
ID	Hip moment pre	Hip moment post	Knee moment pre	Knee moment post	Ankle moment pre	Ankle moment post	Hip positive power pre	Hip positive power post	Knee positive power pre	Knee positive power post	Ankle positive power pre	Ankle positive power post	Hip negative power pre	Hip negative power post	Knee negative power pre	Knee negative power post	Ankle negative power pre	Ankle negative power post		ID	Hip moment	Knee moment	Ankle moment	Hip positive power	Knee positive power	Ankle positive power	Hip negative power	Knee negative power	Ankle negative power
1	1.73147	1.7688	0.55102	0.50791	0.972626	0.949743	1.67267	3.11978	0.908989	0.705304	3.11049	3.51082	-1.85475	-2.8177	-0.893065	-1.59705	-1.51148	-1.93452		1	2.26452	0.991697	0.841385	9.20472	4.20909	3.9755	-6.28733	-3.5135	-1.24891
2	1.4403	2.12744	0.762848	0.684483	0.667648	0.62172	3.68859	5.67229	2.60938	2.3488	0.948548	2.23098	-1.6734	-4.23083	-1.59672	-1.51887	-0.629392	-1.80359		2	2.03285	1.18996	1.42056	3.99543	3.5693	2.12063	-2.20321	-2.93239	-1.28145
3	2.14536	2.53407	0.166502	0.518866	0.54575	0.979248	5.73558	7.11855	1.3374	1.0566	0.666792	4.52849	-3.25281	-3.09162	-1.52302	-6.39973	-0.949658	-1.44035		3	2.03635	1.06555	0.505974	7.3243	5.49626	1.32818	-2.19787	-2.94998	-0.892849
4	2.35837	2.44942	1.04391	0.936252	1.2224	1.24879	5.03408	6.17732	3.95355	3.91556	4.26713	2.124	-3.18262	-3.6227	-2.01014	-2.22846	-2.08239	-1.2257		4	2.26514	1.00205	0.982338	7.93416	2.87314	1.94088	-8.84054	-4.66956	-1.60464
5	2.144	2.75548	0.911506	0.58074	1.08771	1.14355	4.5104	7.1429	2.8673	1.8983	2.22166	3.07725	-2.99226	-4.44837	-2.27618	-3.17319	-0.762226	-1.47208		5	1.70886	0.959909	0.603917	5.64438	4.6022	0.848354	-3.85193	-2.04292	-0.784689
6	2.15674	2.21362	0.75131	0.543718	1.06914	1.21552	4.5073	4.38791	0.646379	0.835514	1.42392	1.11506	-2.78774	-2.53101	-2.08399	-1.63062	-0.507846	-0.871401		6	1.47989	0.832486	0.744922	3.98723	1.58801	3.72337	-4.17845	-1.229	-2.2315
7	2.22364	2.66951	0.60812	0.555021	0.906445	1.03144	7.00918	7.56849	3.44693	2.72631	4.64576	2.3769	-7.03001	-5.58779	-3.69883	-2.7983	-1.95856	-1.3724		7	1.88182	1.30784	1.08572	4.41407	6.31299	1.37085	-2.31741	-2.92202	-1.03593
8	2.15634	2.4626	1.12169	0.905844	1.56165	1.40157	4.7971	6.66214	1.22797	1.22083	1.14349	2.19711	-2.52276	-3.98747	-1.31603	-1.18896	-1.09696	-0.833929		8	2.44935	0.79975	1.06073	6.73756	3.51732	1.67663	-5.98005	-1.836	-1.25609
9	1.86389	2.20492	0.995365	0.940019	0.862524	1.05871	1.93927	3.70953	1.00519	2.3106	0.364812	1.05584	-1.86272	-2.72313	-1.11853	-1.7098	-0.783577	-1.09185		9	2.06931	1.17562	1.38292	3.79238	2.36833	5.83318	-2.62392	-2.96418	-1.31411
10	1.75784	1.79927	0.745827	0.65565	0.528677	0.480921	5.24645	4.9662	0.874398	0.600405	0.899	0.860927	-4.26808	-2.91488	-1.06523	-1.09218	-1.34976	-0.422468		10	2.09957	1.20222	1.28785	4.73284	4.40516	2.7371	-2.97989	-3.70181	-1.69346
11	2.08369	2.40364	1.09992	1.28631	0.739242	0.94422	4.9184	5.34246	3.78673	6.16023	3.7922	1.64266	-3.22571	-2.96471	-1.5689	-2.52274	-2.51213	-0.593118		11	2.50899	1.1889	1.21544	6.31459	4.33402	3.9684	-3.77619	-4.28374	-1.12968
12	1.66084	1.88081	1.02978	0.735425	1.18162	1.13784	3.39213	5.5141	1.24422	1.43522	2.2278	1.05314	-2.03361	-2.59736	-2.08254	-1.80288	-1.07451	-1.27881		12	1.96814	1.09848	1.12907	4.30266	4.77601	1.14983	-3.67654	-4.67625	-1.42436
																				13	2.79804	1.02716	1.47948	7.11292	5.26019	6.66675	-4.11226	-4.51314	-1.8004
																				14	1.91928	0.98015	1.01055	2.8625	1.45769	0.951289	-1.97353	-0.608104	-0.637515
																				15	1.84795	0.859926	0.737081	4.38415	3.44479	1.34307	-2.17324	-1.5119	-0.730515
	The values are mean peak values of the three forward lunge trials.
	Moments are expressed as Nm/kg.
	Powers are expressed as W/lg.

## Sheet: Joint contributions
Patients with ACL injury														Healty controls
ID	Hip positive pre	Hip positive post	Knee positive pre	Knee positive post	Ankle positive pre	Ankle positive post	Hip negative pre	Hip negative post	Knee negative pre	Knee negative post	Ankle negative pre	Ankle negative post		ID	Hip positive	Knee positive	Ankle positive	Hip negative	Knee negative	Ankle negative
1	51.6846	57.7834	11.7175	11.3022	36.5978	30.9144	50.8404	50.1069	24.3482	24.4491	24.8114	25.4439		1	54.127	28.7741	17.099	55.7407	34.709	9.55026
2	48.8749	57.7214	36.2189	26.3301	14.9062	15.9485	44.9447	60.7598	40.9905	21.5006	14.0648	17.7396		2	34.2588	39.7956	25.9456	38.7643	44.3865	16.8493
3	79.1615	65.2443	8.19093	9.47068	12.6475	25.285	76.4625	59.4895	11.8819	30.0177	11.6556	10.4929		3	56.5566	35.6858	7.75768	57.4924	36.4042	6.10345
4	39.7543	45.223	30.8548	34.46	29.3909	20.317	45.512	53.6938	30.7478	28.1837	23.7402	18.1225		4	60.5995	23.0487	16.3518	56.9374	28.6787	14.3839
5	48.6247	62.5402	28.2339	14.6577	23.1414	22.8022	51.3657	62.8586	33.9758	19.3753	14.6585	17.7661		5	49.029	40.2718	10.6992	52.9577	33.5218	13.5205
6	67.2188	62.3944	13.5216	13.6533	19.2595	23.9524	58.0427	59.2537	31.1556	22.3355	10.8017	18.4108		6	49.4414	26.3541	24.2045	51.9178	25.4143	22.6679
7	50.8075	54.3397	20.6374	23.0676	28.5552	22.5927	63.1489	60.538	15.7116	21.1456	21.1395	18.3165		7	34.264	47.7628	17.9732	39.2956	44.792	15.9124
8	54.2639	56.9431	23.3607	15.726	22.3754	27.3308	45.4243	57.1236	31.5583	23.7615	23.0174	19.115		8	54.5776	30.0202	15.4021	64.2139	21.6442	14.142
9	55.3691	51.2672	33.3499	33.3176	11.281	15.4152	50.8685	57.0758	33.1875	28.2517	15.944	14.6725		9	39.7673	28.9649	31.2678	43.6084	41.7885	14.6031
10	74.9297	78.7065	12.6488	12.6187	12.4215	8.67486	53.6917	58.572	32.819	33.4756	13.4893	7.95235		10	38.0311	35.0196	26.9493	41.0483	42.3039	16.6479
11	45.7884	41.9666	35.205	42.6938	19.0066	15.3397	57.1968	56.1311	23.567	35.0779	19.2362	8.79106		11	47.8467	30.5332	21.6201	44.4977	44.2677	11.2346
12	42.757	55.4078	28.0847	32.8129	29.1583	11.7793	45.5838	48.1155	29.0228	33.2888	25.3934	18.5956		12	41.6405	42.6242	15.7353	48.2842	37.7534	13.9624
														13	42.5406	27.8898	29.5696	50.0704	31.0085	18.9211
														14	46.993	38.5171	14.4899	60.2489	19.9828	19.7684
														15	56.7289	28.9684	14.3027	47.2659	38.3198	14.4143
	The values are mean % contribution of the joint to the total positive and negative lower limb joint work during the three forward lunge trials.
